# Supplementary material for: Functional analysis of 110 phosphorylation sites on the circadian clock protein FRQ identifies clusters determining period length and temperature compensation
Source: G3 (Bethesda). 2022 Dec 20;13(2):jkac334. doi: 10.1093/g3journal/jkac334 (PMC9911066; doi:10.1093/g3journal/jkac334)
Supplement: jkac334_Supplementary_Data [file jkac334_supplementary_data.zip]

Archive with 3 entries (3 files):
- Supporting_Figure_Legends_G3-2022-403808.docx
- Supporting_Figures_G3-2022-403808.pptx
- Supporting_Table_1_G3-2022-403808.xlsx
